# Supplementary material for: N-(3,4-Dichloro­phen­yl)thio­urea
Source: Acta Crystallogr Sect E Struct Rep Online. 2009 Sep 9;65(Pt 10):o2401. doi: 10.1107/S1600536809035569 (PMC2970483; doi:10.1107/S1600536809035569)
Supplement: Supplementary file 2 [file e-65-o2401-Isup2.hkl]

# 
# h,k,l, Fc-squared, Fo-squared, sigma(Fo-squared) and status flag 
# 
data_I
_shelx_title '       f80423c in P-1' 
_shelx_refln_list_code          4 
_shelx_F_calc_maximum       70.03 
_exptl_crystal_F_000       224.00 
_reflns_d_resolution_high  0.8406 
 
loop_ 
 _symmetry_equiv_pos_as_xyz 
 'x, y, z' 
 '-x, -y, -z' 
 
_cell_length_a     5.8168 
_cell_length_b     8.4895 
_cell_length_c     9.7710 
_cell_angle_alpha 107.042 
_cell_angle_beta   94.468 
_cell_angle_gamma  94.778 
 
_shelx_F_squared_multiplier     1.000 
 
loop_ 
 _refln_index_h 
 _refln_index_k 
 _refln_index_l 
 _refln_F_squared_calc 
 _refln_F_squared_meas 
 _refln_F_squared_sigma 
 _refln_observed_status 
   1   0   0        6.18        8.47      0.25 o 
   2   0   0     2459.87     1717.29     54.08 o 
   3   0   0       26.05       27.63      0.65 o 
   4   0   0        9.48        7.68      1.09 o 
   5   0   0       16.34       16.85      1.47 o 
   6   0   0       16.09       15.27      1.46 o 
  -6   1   0       36.76       42.39      2.46 o 
  -5   1   0      218.97      183.86      4.00 o 
  -4   1   0       19.78       20.92      1.32 o 
  -3   1   0        4.88        3.40      0.32 o 
  -2   1   0     1296.84     1377.35      7.09 o 
  -1   1   0       91.74      118.66      1.65 o 
   0   1   0        1.68        3.04      0.19 o 
   1   1   0        1.68        2.03      0.21 o 
   2   1   0        0.27        1.01      0.26 o 
   3   1   0      407.51      450.51      3.54 o 
   4   1   0        1.93        1.38      0.78 o 
   5   1   0        1.85        1.76      0.87 o 
   6   1   0       28.54       32.27      2.17 o 
  -6   2   0       50.81       38.01      1.93 o 
  -5   2   0        3.00        2.68      0.84 o 
  -4   2   0       63.32       50.57      1.83 o 
  -3   2   0       30.39       22.12      0.80 o 
  -2   2   0      232.23      297.83     17.80 o 
  -1   2   0      131.30      185.91      2.65 o 
   0   2   0     2428.25     1563.60     38.25 o 
   1   2   0     4904.68     3993.11     25.01 o 
   2   2   0      157.74      188.84     10.78 o 
   3   2   0      287.92      277.71      4.50 o 
   4   2   0        0.01        0.00      0.65 o 
   5   2   0       98.47      124.22      4.07 o 
   6   2   0       79.21       91.12      3.59 o 
  -6   3   0       19.81       16.99      1.54 o 
  -5   3   0       66.57       54.76      2.34 o 
  -4   3   0      139.91      105.26      2.90 o 
  -3   3   0       30.03       40.07      1.77 o 
  -2   3   0       20.34       36.16      1.72 o 
  -1   3   0     1528.19     1995.72     14.82 o 
   0   3   0      843.90      902.23      5.71 o 
   1   3   0     1031.20     1061.11     49.23 o 
   2   3   0      828.74      904.28     13.16 o 
   3   3   0       80.73       98.60      3.29 o 
   4   3   0       17.14       16.15      1.20 o 
   5   3   0       10.22       12.10      1.28 o 
   6   3   0        1.56        0.83      0.83 o 
  -6   4   0      168.77      132.35      4.06 o 
  -5   4   0       67.44       50.44      2.33 o 
  -4   4   0       77.02       78.92      2.88 o 
  -3   4   0       92.74      126.98      5.68 o 
  -2   4   0       62.74       61.42      2.20 o 
  -1   4   0      561.40      765.48      8.67 o 
   0   4   0      594.82      677.88      7.75 o 
   1   4   0       71.46       71.82      1.52 o 
   2   4   0      262.69      246.17      2.86 o 
   3   4   0       10.02        9.19      0.57 o 
   4   4   0      113.70      101.83      3.16 o 
   5   4   0        3.05        5.40      1.16 o 
  -6   5   0       11.85       12.44      1.54 o 
  -5   5   0       44.65       37.37      2.24 o 
  -4   5   0       14.07       16.57      1.70 o 
  -3   5   0      103.65      140.11      4.00 o 
  -2   5   0        3.19        2.88      1.11 o 
  -1   5   0       90.94       92.89      2.99 o 
   0   5   0      242.77      330.52      6.29 o 
   1   5   0        0.35        0.29      0.39 o 
   2   5   0      415.76      390.57      5.12 o 
   3   5   0       86.65       65.69      2.40 o 
   4   5   0       29.43       25.34      1.62 o 
   5   5   0        0.42        0.05      0.95 o 
  -5   6   0      134.63      155.31      5.72 o 
  -4   6   0        3.28        2.73      1.13 o 
  -3   6   0       12.43       20.12      1.84 o 
  -2   6   0        4.57        4.99      0.98 o 
  -1   6   0      254.77      287.06      5.89 o 
   0   6   0      432.96      564.90      9.01 o 
   1   6   0      907.84      948.34     89.82 o 
   2   6   0        2.21        1.71      0.82 o 
   3   6   0        0.50       -0.16      0.34 o 
   4   6   0        0.85        0.75      0.35 o 
  -5   7   0        5.50        5.36      1.53 o 
  -4   7   0      116.62      156.00      6.48 o 
  -3   7   0       10.91       13.39      1.83 o 
  -2   7   0      104.26      154.00      5.72 o 
  -1   7   0       79.89       90.11      3.65 o 
   0   7   0        6.03        6.99      1.33 o 
   1   7   0       19.79       25.08      5.43 o 
   2   7   0       15.73       15.07      1.11 o 
   3   7   0       38.99       40.39      1.81 o 
   4   7   0       21.30       24.91      2.16 o 
  -4   8   0        0.89        4.22      1.55 o 
  -3   8   0       12.02       19.65      2.61 o 
  -2   8   0       16.13       25.11      2.81 o 
  -1   8   0        5.92        5.08      1.29 o 
   0   8   0       13.44       11.44      1.66 o 
   1   8   0      678.42      853.80     13.58 o 
   2   8   0       60.47       70.26     15.96 o 
   3   8   0       22.42       28.12      6.90 o 
  -3   9   0       44.15       59.30      4.17 o 
  -2   9   0       16.81       15.88      2.04 o 
  -1   9   0       19.54       13.66      1.86 o 
   0   9   0        0.17        0.56      0.92 o 
   1   9   0        3.05        4.29      1.59 o 
  -2  -9   1        6.83        7.42      1.83 o 
  -1  -9   1        4.26        5.64      1.90 o 
   0  -9   1        7.55       10.24      1.62 o 
   1  -9   1        1.08        1.36      1.01 o 
   2  -9   1       91.82       96.55      4.45 o 
   3  -9   1       49.69       49.79      3.82 o 
  -3  -8   1        4.31        6.39      0.97 o 
  -2  -8   1        2.08        1.81      0.64 o 
  -1  -8   1        3.88        3.59      1.26 o 
   0  -8   1      699.99     1029.47     15.80 o 
   1  -8   1      123.74      129.12      4.77 o 
   2  -8   1      193.56      187.79      5.74 o 
   3  -8   1        2.69        3.21      1.16 o 
   4  -8   1        2.58        3.18      1.24 o 
  -4  -7   1        5.41        8.37      0.79 o 
  -3  -7   1        4.21        3.88      0.57 o 
  -2  -7   1       24.19       22.63      1.19 o 
  -1  -7   1       17.32       17.56      1.68 o 
   0  -7   1        2.76        2.23      0.87 o 
   1  -7   1        2.15        1.68      0.94 o 
   2  -7   1       87.73       99.84      3.98 o 
   3  -7   1      120.87      143.53      4.74 o 
   4  -7   1       47.88       61.27      3.67 o 
   5  -7   1        0.68        1.74      0.96 o 
  -5  -6   1        1.89        1.95      1.24 o 
  -4  -6   1        5.66        3.71      0.58 o 
  -3  -6   1        7.78        6.45      0.66 o 
  -2  -6   1       23.10       24.72      1.09 o 
  -1  -6   1      130.03      108.89      2.16 o 
   0  -6   1      180.41      187.83      4.63 o 
   1  -6   1      553.93      787.03     11.00 o 
   2  -6   1       19.90       23.02      1.77 o 
   3  -6   1      172.61      279.01      6.80 o 
   4  -6   1       85.30       87.39      3.73 o 
   5  -6   1       46.56       43.26      2.56 o 
  -5  -5   1       16.49       18.16      1.87 o 
  -4  -5   1       25.60       27.36      2.07 o 
  -3  -5   1       18.38       16.22      0.85 o 
  -2  -5   1       86.03       82.20      3.82 o 
  -1  -5   1      372.16      353.63      5.33 o 
   0  -5   1      235.48      260.74      4.74 o 
   1  -5   1      270.03      391.30      6.79 o 
   2  -5   1      465.60      589.95      8.30 o 
   3  -5   1        1.20        0.84      0.56 o 
   4  -5   1       11.67       10.43      1.09 o 
   5  -5   1       21.39       17.45      1.52 o 
   6  -5   1        0.04        0.03      0.64 o 
  -6  -4   1       23.78       33.53      2.33 o 
  -5  -4   1      266.17      281.45      5.85 o 
  -4  -4   1       58.51       53.27      1.54 o 
  -3  -4   1       83.50       87.52      1.85 o 
  -2  -4   1       20.23       32.56      1.06 o 
  -1  -4   1        8.73       14.68      1.24 o 
   0  -4   1      812.70      907.07      8.71 o 
   1  -4   1      640.09      927.82      9.50 o 
   2  -4   1      123.33      173.38      3.77 o 
   3  -4   1        8.10       10.21      0.93 o 
   4  -4   1      204.11      168.03      3.71 o 
   5  -4   1       51.36       33.81      1.71 o 
   6  -4   1       15.63       14.49      1.39 o 
  -6  -3   1        8.01        9.48      1.46 o 
  -5  -3   1       97.61      117.47      3.90 o 
  -4  -3   1       25.32       28.89      1.03 o 
  -3  -3   1        0.02       -0.09      0.27 o 
  -2  -3   1       77.27       70.57      1.38 o 
  -1  -3   1      136.90      160.65      2.82 o 
   0  -3   1      374.07      358.91      4.04 o 
   1  -3   1      272.89      388.50      4.77 o 
   2  -3   1      268.73      388.12     22.10 o 
   3  -3   1      495.27      553.22     18.24 o 
   4  -3   1       21.73       16.13      1.08 o 
   5  -3   1       16.24       12.93      1.08 o 
   6  -3   1       39.92       31.53      1.93 o 
  -6  -2   1        1.64        3.04      1.11 o 
  -5  -2   1       88.32       85.02      3.18 o 
  -4  -2   1       83.94       83.83      1.66 o 
  -3  -2   1       51.19       32.46      1.06 o 
  -2  -2   1     1108.90     1284.29      7.03 o 
  -1  -2   1      613.30      623.33      3.90 o 
   0  -2   1      510.52      779.52      6.55 o 
   2  -2   1       23.04       27.10      2.22 o 
   3  -2   1      328.41      293.17      9.52 o 
   4  -2   1        1.24        1.78      0.56 o 
   5  -2   1       23.50       22.02      1.49 o 
   6  -2   1       10.74        8.96      1.11 o 
  -6  -1   1       62.45       77.60      3.40 o 
  -5  -1   1       40.77       43.09      2.30 o 
  -4  -1   1      960.42     1023.52      6.49 o 
  -3  -1   1       23.65       22.96      0.74 o 
  -2  -1   1       82.08       80.72      1.39 o 
  -1  -1   1      169.44      163.65      4.92 o 
   0  -1   1      126.54      119.30      6.89 o 
   1  -1   1       53.63       64.34      3.33 o 
   2  -1   1        2.39        1.84      0.19 o 
   3  -1   1      163.50      131.19      1.58 o 
   4  -1   1      296.17      224.64      3.82 o 
   5  -1   1       15.82       15.78      1.32 o 
   6  -1   1        3.04        3.70      1.03 o 
  -6   0   1       72.08       83.31      3.22 o 
  -5   0   1      110.18      123.96      3.78 o 
  -4   0   1       19.89       16.48      0.65 o 
  -3   0   1       29.74       24.79      0.72 o 
  -2   0   1       17.12       14.22      0.50 o 
  -1   0   1      749.28      710.51     31.64 o 
   0   0   1      291.32      302.73      1.99 o 
   2   0   1     3316.22     2528.94     12.54 o 
   3   0   1      402.66      509.05      3.49 o 
   4   0   1      320.12      302.73      5.12 o 
   5   0   1        6.54        7.36      1.05 o 
   6   0   1       43.27       47.07      2.51 o 
  -6   1   1       13.05       13.71      1.49 o 
  -5   1   1        3.94        3.64      0.87 o 
  -4   1   1      207.25      173.96      2.27 o 
  -3   1   1     1209.02     1078.42      9.98 o 
  -2   1   1        6.82       13.54      1.28 o 
  -1   1   1      518.86      522.08      4.72 o 
   0   1   1       38.65       41.43      6.75 o 
   1   1   1      982.24      478.47    142.98 o 
   2   1   1       39.72       37.94      0.90 o 
   3   1   1      376.18      470.01      5.16 o 
   4   1   1        1.68        2.02      0.83 o 
   5   1   1       33.20       39.29      2.16 o 
   6   1   1        0.02        0.10      0.76 o 
  -6   2   1       92.13       74.37      2.81 o 
  -5   2   1      626.35      542.71      7.37 o 
  -4   2   1      344.70      309.09      3.90 o 
  -3   2   1      508.05      594.55      7.52 o 
  -2   2   1       61.25       76.25      1.94 o 
  -1   2   1       84.66      103.54      2.43 o 
   0   2   1      687.31      776.43     11.13 o 
   1   2   1      862.27      853.46     16.19 o 
   2   2   1      256.71      234.57      4.04 o 
   3   2   1       90.46       87.28      1.55 o 
   4   2   1       20.59       28.48      1.71 o 
   5   2   1      174.72      210.13      5.07 o 
   6   2   1        8.94       10.37      1.44 o 
  -6   3   1       22.58       20.44      1.72 o 
  -5   3   1      110.83       88.97      2.94 o 
  -4   3   1      244.74      226.76      5.11 o 
  -3   3   1        9.06       12.85      0.94 o 
  -2   3   1      241.43      367.35      5.92 o 
  -1   3   1        3.63        7.58      0.95 o 
   0   3   1       27.34       25.52      4.40 o 
   1   3   1      154.49      161.01     13.20 o 
   2   3   1       17.89       22.82      0.83 o 
   3   3   1      422.28      379.51      7.63 o 
   4   3   1       76.59       81.79      2.95 o 
   5   3   1        8.58       10.10      1.22 o 
   6   3   1        0.51       -0.05      0.77 o 
  -6   4   1       35.76       25.53      1.92 o 
  -5   4   1        8.94       10.30      1.33 o 
  -4   4   1      937.07     1158.15     58.84 o 
  -3   4   1       37.47       60.98      2.99 o 
  -2   4   1      491.83      654.60      8.44 o 
  -1   4   1      847.29      976.21      9.87 o 
   0   4   1      339.50      373.13      5.47 o 
   1   4   1      167.88      191.84     12.63 o 
   2   4   1      638.61      544.69     17.88 o 
   3   4   1        0.67        0.86      0.39 o 
   4   4   1        1.26        1.23      0.80 o 
   5   4   1        4.38        4.89      1.12 o 
  -6   5   1       10.21       10.01      1.54 o 
  -5   5   1        7.45       14.19      1.91 o 
  -4   5   1      164.54      220.02      9.42 o 
  -3   5   1      480.55      645.85      9.82 o 
  -2   5   1        8.70       14.50      1.52 o 
  -1   5   1        5.91        4.51      0.83 o 
   0   5   1      158.55      166.63      4.07 o 
   1   5   1        0.36        0.01      0.54 o 
   2   5   1       72.91       61.81      4.34 o 
   3   5   1        4.10        2.62      0.49 o 
   4   5   1       45.92       56.98      2.78 o 
   5   5   1       13.59       18.80      1.88 o 
  -5   6   1       57.12       59.43      3.33 o 
  -4   6   1       53.43       63.57      2.50 o 
  -3   6   1       17.51       19.61      1.95 o 
  -2   6   1       39.07       52.82      3.05 o 
  -1   6   1      429.84      479.03      7.82 o 
   0   6   1       64.35       57.24      2.53 o 
   1   6   1      138.60      123.94     10.24 o 
   2   6   1      527.70      597.24     51.52 o 
   3   6   1       74.94       79.25      3.75 o 
   4   6   1       23.69       25.37      1.91 o 
  -5   7   1        6.43        7.32      1.94 o 
  -4   7   1        5.11        7.81      1.45 o 
  -3   7   1      319.75      346.53      7.99 o 
  -2   7   1      266.24      346.88      8.23 o 
  -1   7   1        0.04       -0.39      0.67 o 
   0   7   1        2.95        3.23      1.01 o 
   1   7   1        0.15        0.28      0.80 o 
   2   7   1        1.13        1.18      0.58 o 
   3   7   1       11.80       17.28      1.35 o 
  -3   8   1        0.38        0.80      1.09 o 
  -2   8   1        7.13       14.95      2.17 o 
  -1   8   1        3.20        1.38      1.01 o 
   0   8   1       26.71       23.99      2.26 o 
   1   8   1       19.12       18.98      1.85 o 
   2   8   1       58.00       63.38      6.03 o 
  -2   9   1       79.42       76.89      4.60 o 
  -1   9   1       62.70       86.15      5.13 o 
   0   9   1        0.21       -0.28      1.14 o 
   1   9   1       46.90       48.81      3.35 o 
   1 -10   2      157.95      163.05      6.26 o 
  -2  -9   2        5.44        5.21      1.55 o 
  -1  -9   2        5.26        5.19      1.46 o 
   0  -9   2        0.02        0.94      1.08 o 
   1  -9   2        0.10        0.86      0.93 o 
   2  -9   2        9.90       12.87      1.90 o 
  -3  -8   2        0.52        0.06      0.34 o 
  -2  -8   2        0.41        0.42      0.41 o 
  -1  -8   2       95.91       60.98      2.19 o 
   0  -8   2      167.72      171.30      5.54 o 
   1  -8   2       53.70       76.29      4.15 o 
   2  -8   2       68.63       82.05      3.70 o 
   4  -8   2       28.91       36.33      2.98 o 
  -4  -7   2       34.56       27.50      1.29 o 
  -3  -7   2      105.25      108.36      4.20 o 
  -2  -7   2       46.23       35.35      1.36 o 
  -1  -7   2      200.47      156.05      3.72 o 
   0  -7   2        0.97        0.91      0.49 o 
   1  -7   2      116.10      133.16      4.36 o 
   2  -7   2        5.20        8.14      1.24 o 
   4  -7   2       31.77       34.84      2.59 o 
   5  -7   2        9.48        9.33      1.52 o 
  -5  -6   2       28.79       42.05      2.74 o 
  -4  -6   2      274.40      251.87      3.74 o 
  -3  -6   2       65.29       66.19      1.94 o 
  -2  -6   2      118.92      115.15      2.40 o 
  -1  -6   2       50.99       44.14      1.33 o 
   0  -6   2       61.16       48.88      1.94 o 
   1  -6   2      400.08      378.49      6.60 o 
   2  -6   2       62.00       84.78      3.19 o 
   3  -6   2        0.03       -0.13      0.57 o 
   4  -6   2        2.97        3.78      0.91 o 
   5  -6   2       55.55       45.72      2.40 o 
  -5  -5   2       19.35       24.06      2.03 o 
  -4  -5   2       86.83       89.72      2.12 o 
  -3  -5   2       28.41       28.51      1.12 o 
  -2  -5   2       67.33       64.64      1.62 o 
  -1  -5   2       22.82       18.24      0.87 o 
   0  -5   2       28.60       18.70      1.00 o 
   1  -5   2        4.04        5.36      0.93 o 
   2  -5   2       10.16       13.23      1.40 o 
   3  -5   2       35.70       38.21      3.22 o 
   4  -5   2      201.38      183.53      4.42 o 
   5  -5   2        2.80        2.11      0.61 o 
   6  -5   2        3.96        3.34      0.78 o 
  -6  -4   2        0.37        0.58      1.04 o 
  -5  -4   2        0.00        0.23      0.72 o 
  -4  -4   2      327.20      328.94      5.37 o 
  -3  -4   2      157.38      151.84      4.57 o 
  -2  -4   2      369.76      319.44      7.20 o 
  -1  -4   2     2799.56     3085.27    180.11 o 
   0  -4   2      155.88      178.59      3.41 o 
   1  -4   2      619.92      801.63      7.69 o 
   2  -4   2     2801.85     5756.33     37.57 o 
   3  -4   2       45.27       33.42      1.47 o 
   4  -4   2      118.82       92.29      2.62 o 
   5  -4   2       19.33       14.77      1.24 o 
   6  -4   2       15.89       12.20      1.16 o 
  -6  -3   2        0.07        0.59      0.93 o 
  -5  -3   2       31.77       36.19      2.15 o 
  -4  -3   2       60.45       61.18      1.56 o 
  -3  -3   2      974.11      938.69     16.46 o 
  -2  -3   2        8.84       10.76      0.55 o 
  -1  -3   2        3.52        3.85      0.25 o 
   0  -3   2      577.92      671.48      6.33 o 
   1  -3   2       65.13       30.45      1.05 o 
   2  -3   2      343.40      454.61     29.45 o 
   3  -3   2        0.93        0.70      0.46 o 
   4  -3   2       15.03        9.91      0.91 o 
   5  -3   2       99.27       66.40      2.25 o 
   6  -3   2        2.59        1.63      0.60 o 
  -6  -2   2        5.53        6.77      1.20 o 
  -5  -2   2       83.02       90.93      3.17 o 
  -4  -2   2      135.61      138.15      2.71 o 
  -3  -2   2       20.52       17.66      0.76 o 
  -2  -2   2       28.69       26.80      0.80 o 
  -1  -2   2     1461.23     1546.25     98.31 o 
   0  -2   2     4164.12     2683.76     17.27 o 
   1  -2   2     2541.81     2345.21    303.19 o 
   2  -2   2      280.09      392.23     31.32 o 
   3  -2   2     1404.01     1159.78      9.60 o 
   4  -2   2       34.22       23.89      1.33 o 
   5  -2   2      138.29      105.11      2.82 o 
   6  -2   2       23.06       26.55      1.74 o 
  -6  -1   2        9.39       11.06      1.54 o 
  -5  -1   2       35.93       37.44      2.00 o 
  -4  -1   2        1.55        1.25      0.39 o 
  -3  -1   2      764.74      867.46      5.73 o 
  -2  -1   2     2964.40     2549.14     51.79 o 
  -1  -1   2      220.24      219.52      3.86 o 
   0  -1   2      962.08      942.45     46.25 o 
   1  -1   2       47.23       53.58      0.64 o 
   2  -1   2      376.77      367.30      4.22 o 
   3  -1   2       93.20       73.51      2.03 o 
   4  -1   2      122.22      120.22      3.01 o 
   5  -1   2        1.20        1.03      0.74 o 
   6  -1   2       10.13        8.49      1.07 o 
  -6   0   2        5.04        5.89      1.19 o 
  -5   0   2      143.14      149.44      3.94 o 
  -4   0   2      715.70      615.09      7.35 o 
  -3   0   2      318.40      317.04      2.93 o 
  -2   0   2      512.13      466.39      4.54 o 
  -1   0   2        3.24       10.13      0.42 o 
   0   0   2      141.59      179.07      3.59 o 
   1   0   2     2562.89     1606.25    153.72 o 
   2   0   2      169.58      120.50     21.95 o 
   3   0   2        3.70        5.14      0.71 o 
   4   0   2       22.21       20.89      1.38 o 
   5   0   2        3.72        3.85      0.79 o 
   6   0   2      107.05      141.13      4.38 o 
  -6   1   2        3.14        2.57      0.89 o 
  -5   1   2       36.88       32.50      1.89 o 
  -4   1   2       78.04       64.44      1.40 o 
  -3   1   2      450.40      477.59      9.72 o 
  -2   1   2      488.57      571.66     24.18 o 
  -1   1   2     1533.23     2230.84     16.44 o 
   0   1   2     1262.60     1642.72     25.05 o 
   1   1   2     1101.92      746.73    146.82 o 
   2   1   2      255.90      141.16     20.90 o 
   3   1   2      347.16      244.06     75.62 o 
   4   1   2      242.27      280.69      5.13 o 
   5   1   2       64.94       77.77      2.96 o 
   6   1   2        0.48        0.60      0.86 o 
  -6   2   2      108.24       92.41      3.41 o 
  -5   2   2       94.20       82.64      2.91 o 
  -4   2   2        0.99        1.38      0.49 o 
  -3   2   2     2292.84     2716.06     14.32 o 
  -2   2   2        3.96        5.06      0.85 o 
  -1   2   2     1979.38     2378.45     16.94 o 
   0   2   2     1354.27     1605.36     13.04 o 
   1   2   2      239.76      200.59     23.84 o 
   2   2   2      331.33      280.66     26.34 o 
   3   2   2      220.13      177.95     23.53 o 
   4   2   2       21.15       25.12      1.66 o 
   5   2   2        1.78        3.33      0.86 o 
   6   2   2        2.78        3.40      1.13 o 
  -6   3   2        3.99        3.17      1.01 o 
  -5   3   2        1.33        0.88      0.83 o 
  -4   3   2        0.22        0.75      0.64 o 
  -3   3   2      327.75      482.66      5.73 o 
  -2   3   2      561.19      805.62     10.14 o 
  -1   3   2        0.84        1.77      0.46 o 
   0   3   2       27.00       27.75      3.99 o 
   1   3   2       14.29       14.97      2.19 o 
   2   3   2       82.10       70.84     17.70 o 
   3   3   2       23.87       17.18      2.17 o 
   4   3   2       33.80       35.78      1.91 o 
   5   3   2       34.58       50.47      2.67 o 
  -6   4   2        0.87        0.69      0.89 o 
  -5   4   2        0.14       -0.35      0.82 o 
  -4   4   2       41.73       50.14      2.16 o 
  -3   4   2      320.41      365.16      6.54 o 
  -2   4   2      189.71      274.78      5.92 o 
  -1   4   2        1.09        1.53      0.67 o 
   0   4   2     2566.83     2886.82    147.25 o 
   1   4   2      161.89      133.24      9.80 o 
   2   4   2      577.50      470.52     11.96 o 
   3   4   2      288.28      268.33     19.17 o 
   4   4   2       74.47       85.95      3.25 o 
   5   4   2       22.10       32.60      2.31 o 
  -6   5   2        0.97        0.40      1.39 o 
  -5   5   2       32.38       29.96      2.56 o 
  -4   5   2       19.64       28.17      1.88 o 
  -3   5   2        3.57        4.64      1.16 o 
  -2   5   2      597.36      704.77      9.79 o 
  -1   5   2      204.81      217.23      5.08 o 
   0   5   2       31.64       30.86      1.67 o 
   1   5   2        0.20       -0.08      0.31 o 
   2   5   2        1.19        1.43      0.41 o 
   3   5   2       20.42       15.99      1.25 o 
   4   5   2        9.74       13.32      1.54 o 
  -5   6   2        0.93        2.17      1.43 o 
  -4   6   2       16.92       19.94      1.71 o 
  -3   6   2      201.02      392.68     10.32 o 
  -2   6   2        4.98        3.82      1.07 o 
  -1   6   2       12.51       12.41      1.33 o 
   0   6   2       33.07       31.01      1.89 o 
   1   6   2      307.19      276.24      5.82 o 
   2   6   2        1.14        0.96      0.41 o 
   3   6   2        0.81        1.45      0.48 o 
   4   6   2       24.64       28.12      2.21 o 
  -4   7   2        2.64        6.25      1.58 o 
  -3   7   2       44.28       55.39      3.52 o 
  -2   7   2       83.48       97.48      4.27 o 
  -1   7   2      207.74      190.79      5.28 o 
   0   7   2       49.60       42.10      2.40 o 
   1   7   2       15.73       15.38      1.08 o 
   2   7   2       99.37       84.59      3.09 o 
   3   7   2       13.24       15.12      1.97 o 
  -3   8   2       14.81       18.75      2.42 o 
  -2   8   2       80.62       96.42      4.56 o 
  -1   8   2        3.38        3.52      1.23 o 
   0   8   2       47.91       59.48      3.53 o 
   1   8   2        2.69        1.60      0.96 o 
   2   8   2       23.60       17.84      2.68 o 
  -1   9   2       33.37       40.74      3.31 o 
   0 -10   3       77.08       87.66      4.83 o 
   1 -10   3        8.48        6.48      1.83 o 
  -2  -9   3       44.45       31.86      1.79 o 
  -1  -9   3        8.64        6.13      1.06 o 
   0  -9   3       47.77       50.61      3.23 o 
   1  -9   3        3.06        3.58      1.51 o 
   2  -9   3        0.02       -0.48      0.86 o 
  -3  -8   3      119.81       91.38      3.48 o 
  -2  -8   3        8.88        9.32      0.82 o 
  -1  -8   3       68.03       42.45      2.15 o 
   0  -8   3      191.46      144.64      4.13 o 
   1  -8   3      143.77      180.35      5.71 o 
   2  -8   3       24.29       30.72      2.74 o 
   4  -8   3        1.07        1.90      0.99 o 
  -4  -7   3       10.52       12.20      0.95 o 
  -3  -7   3       99.38       85.27      2.34 o 
  -2  -7   3       86.55       75.10      2.00 o 
  -1  -7   3       63.56       40.05      1.65 o 
   0  -7   3       68.24       54.47      2.25 o 
   1  -7   3       75.94       55.07      2.05 o 
   2  -7   3       16.58       28.55      2.31 o 
   3  -7   3        0.49        1.67      1.02 o 
   4  -7   3       28.87       29.68      2.07 o 
   5  -7   3       45.41       35.42      2.20 o 
  -5  -6   3        6.57        6.04      0.78 o 
  -4  -6   3       10.35       10.61      0.86 o 
  -3  -6   3      153.48      145.95      3.31 o 
  -2  -6   3       41.59       37.24      1.33 o 
  -1  -6   3       81.14       80.07      2.78 o 
   0  -6   3     1263.88     1011.84      9.89 o 
   1  -6   3       90.83       63.26      2.02 o 
   2  -6   3       62.10       69.42      2.82 o 
   3  -6   3      164.36      152.27      4.07 o 
   4  -6   3        4.96        5.41      1.01 o 
   5  -6   3       17.71       11.75      1.19 o 
  -5  -5   3       26.02       27.71      1.28 o 
  -4  -5   3        1.13        1.04      0.49 o 
  -3  -5   3        6.35        6.71      0.61 o 
  -2  -5   3      557.90      506.78      7.52 o 
  -1  -5   3       29.72       20.49      0.85 o 
   0  -5   3        1.12        1.75      0.64 o 
   1  -5   3        3.44        3.25      0.58 o 
   2  -5   3       51.46       66.66      2.44 o 
   3  -5   3       58.42       38.40      1.67 o 
   4  -5   3        3.45        2.93      0.64 o 
   5  -5   3        8.90        5.89      0.77 o 
   6  -5   3       33.02       23.20      1.51 o 
  -6  -4   3        0.01       -0.02      0.96 o 
  -5  -4   3        3.72        5.05      0.69 o 
  -4  -4   3      109.61      105.04      2.07 o 
  -3  -4   3      156.26      163.32      2.57 o 
  -2  -4   3        2.83        2.42      0.38 o 
  -1  -4   3       46.22       46.58      5.63 o 
   0  -4   3     1364.81     1493.85     60.24 o 
   1  -4   3     1773.01     2364.18     17.07 o 
   2  -4   3      870.40      895.04    154.94 o 
   3  -4   3       26.81       18.08      1.02 o 
   4  -4   3      220.39      133.11      2.83 o 
   5  -4   3       22.44       13.29      1.05 o 
   6  -4   3       26.83       20.01      1.41 o 
  -6  -3   3        0.40        0.79      0.89 o 
  -5  -3   3      146.65      144.68      3.35 o 
  -4  -3   3       21.07       38.29      4.57 o 
  -3  -3   3       30.76       31.74      1.02 o 
  -2  -3   3      105.95       96.67      1.59 o 
  -1  -3   3     1307.14     1611.81      7.39 o 
   0  -3   3       20.49       25.64      0.70 o 
   1  -3   3       11.86        7.28      0.42 o 
   2  -3   3      300.58      311.91     74.35 o 
   3  -3   3        3.44        3.07      0.51 o 
   4  -3   3        9.40        5.73      0.70 o 
   5  -3   3        1.42        0.50      0.53 o 
   6  -3   3        1.18        0.59      0.46 o 
  -6  -2   3      132.87      150.99      4.44 o 
  -5  -2   3       17.57       21.74      1.03 o 
  -4  -2   3      245.64      259.50      3.20 o 
  -3  -2   3      674.78      625.95     10.67 o 
  -2  -2   3      481.97      481.89      6.20 o 
  -1  -2   3      733.93      809.27     37.92 o 
   0  -2   3      983.84      997.46     61.52 o 
   1  -2   3      545.24      555.20     49.48 o 
   2  -2   3      164.79      181.62     24.76 o 
   3  -2   3       25.92       21.72      1.14 o 
   4  -2   3        5.83        4.63      0.65 o 
   5  -2   3       10.55        8.02      0.94 o 
   6  -2   3        0.50        0.31      0.52 o 
  -6  -1   3       38.27       42.41      2.50 o 
  -5  -1   3       12.86        9.35      0.69 o 
  -4  -1   3       11.01       12.50      0.77 o 
  -3  -1   3      240.50      261.91      4.43 o 
  -2  -1   3      581.60      658.71      6.42 o 
  -1  -1   3      204.70      219.52      5.13 o 
   0  -1   3      699.55      732.90     44.39 o 
   1  -1   3      375.52      369.07     21.82 o 
   2  -1   3      658.71      670.23      6.37 o 
   3  -1   3        1.03        0.61      0.60 o 
   4  -1   3      105.24      112.62      3.11 o 
   5  -1   3       55.60       52.16      2.16 o 
   6  -1   3        7.52        7.12      1.02 o 
  -6   0   3        8.30        7.60      1.40 o 
  -5   0   3      768.04      712.16      8.65 o 
  -4   0   3      221.89      216.86      3.21 o 
  -3   0   3      493.34      508.52      4.06 o 
  -2   0   3     2604.35     2627.03     12.80 o 
  -1   0   3      513.99      644.75     56.36 o 
   0   0   3     1408.77     1619.03     62.37 o 
   1   0   3     2354.06     1732.23     81.03 o 
   2   0   3       10.87       10.24      0.37 o 
   3   0   3       49.77       55.56      2.03 o 
   4   0   3        2.45        2.26      0.79 o 
   5   0   3       18.92       24.08      1.74 o 
   6   0   3        0.68        1.80      0.71 o 
  -6   1   3        4.64        2.69      1.01 o 
  -5   1   3      129.34      115.58      3.43 o 
  -4   1   3       13.45       12.74      0.80 o 
  -3   1   3       23.98       15.53      0.80 o 
  -2   1   3      879.63      846.23     13.35 o 
  -1   1   3     1417.69     1669.91     13.60 o 
   0   1   3        0.96        3.94      2.16 o 
   1   1   3      254.43      211.78      2.94 o 
   2   1   3       49.20       29.68      5.14 o 
   3   1   3       33.76       32.06      2.15 o 
   4   1   3        0.07        0.22      0.31 o 
   6   1   3       14.67       22.19      1.76 o 
  -6   2   3       23.05       21.33      1.92 o 
  -5   2   3       19.85       18.26      1.62 o 
  -4   2   3       79.62       85.42      2.05 o 
  -3   2   3        6.66       13.07      0.92 o 
  -2   2   3       52.36       82.38      2.95 o 
  -1   2   3      151.75      142.24      2.88 o 
   0   2   3      263.16      317.59      4.78 o 
   1   2   3     2923.78     2666.38    201.82 o 
   2   2   3      527.76      425.09     81.09 o 
   3   2   3      351.24      352.72      3.98 o 
   4   2   3       40.79       38.73      1.77 o 
   5   2   3       11.69       10.79      1.10 o 
  -6   3   3       88.26       80.43      3.46 o 
  -5   3   3        1.57        2.60      1.10 o 
  -4   3   3      517.54      554.31      5.98 o 
  -3   3   3      224.32      300.74      9.43 o 
  -2   3   3      248.10      256.43      4.75 o 
  -1   3   3      601.65      733.91      8.72 o 
   0   3   3      434.88      366.80     10.85 o 
   1   3   3       53.53       43.79     11.58 o 
   2   3   3       50.80       27.54     13.14 o 
   3   3   3        0.38        0.99      0.60 o 
   4   3   3       20.40       25.47      1.71 o 
   5   3   3        1.11        1.31      0.67 o 
  -6   4   3       71.03       71.60      3.54 o 
  -5   4   3       78.03       91.55      4.01 o 
  -4   4   3       48.08       60.23      2.31 o 
  -3   4   3       46.41       61.70      3.22 o 
  -2   4   3      499.08      610.03      8.95 o 
  -1   4   3       13.11       14.44      1.26 o 
   0   4   3       90.14       82.21      2.60 o 
   1   4   3       64.00       72.26      3.22 o 
   2   4   3      510.06      339.94    111.86 o 
   3   4   3       19.33       20.21      1.50 o 
   4   4   3        9.69       11.36      1.29 o 
   5   4   3        8.49       12.03      1.42 o 
  -5   5   3        0.18        1.09      1.23 o 
  -4   5   3       57.29       74.55      2.99 o 
  -3   5   3      181.02      193.62      5.52 o 
  -2   5   3       87.38      105.66      3.82 o 
  -1   5   3        3.51        2.84      0.74 o 
   0   5   3      105.34       84.06      2.68 o 
   1   5   3      103.76       94.14      4.05 o 
   2   5   3        3.46        3.24      0.41 o 
   3   5   3      142.48      150.21      4.24 o 
   4   5   3        4.23        5.56      0.96 o 
  -5   6   3       94.90      126.70      5.76 o 
  -4   6   3      254.05      405.88      7.70 o 
  -3   6   3      111.34      182.20      6.69 o 
  -2   6   3        3.78        6.74      1.47 o 
  -1   6   3      212.29      212.01      5.23 o 
   0   6   3       25.85       25.10      1.81 o 
   1   6   3      192.82      181.05     13.65 o 
   2   6   3       10.65       10.42      1.61 o 
   3   6   3        6.47        4.44      0.88 o 
  -4   7   3       37.26       58.39      4.04 o 
  -3   7   3        3.86        6.50      1.77 o 
  -2   7   3       54.33       64.18      3.83 o 
  -1   7   3      187.92      236.57      6.81 o 
   0   7   3        5.96        8.78      1.46 o 
   1   7   3        0.72        1.16      0.95 o 
   2   7   3        2.12        1.13      0.48 o 
  -3   8   3        4.39        6.95      1.90 o 
  -2   8   3       42.22       46.25      3.33 o 
  -1   8   3        4.47        5.26      1.25 o 
   0   8   3       24.58       29.71      2.69 o 
   1   8   3        3.86        3.98      1.20 o 
   0 -10   4       71.89       69.07      4.19 o 
   1 -10   4       38.74       42.24      3.63 o 
  -2  -9   4       43.54       25.75      1.87 o 
  -1  -9   4        2.83        1.96      0.81 o 
   0  -9   4       26.58       21.96      1.72 o 
   1  -9   4       11.00       11.17      1.72 o 
   2  -9   4       40.27       61.31      3.82 o 
   3  -9   4        4.28        8.07      1.76 o 
  -3  -8   4       68.49       62.61      2.95 o 
  -2  -8   4       48.11       40.45      2.31 o 
  -1  -8   4       14.04        6.93      0.83 o 
   0  -8   4       38.79       34.51      1.92 o 
   1  -8   4      603.40      455.24      7.17 o 
   2  -8   4       85.12       92.50      3.97 o 
   3  -8   4       39.95       42.29      2.93 o 
   4  -8   4        0.87        0.96      0.72 o 
  -4  -7   4       24.25       23.15      1.79 o 
  -3  -7   4       13.83       11.77      0.92 o 
  -2  -7   4       41.87       35.74      1.43 o 
  -1  -7   4      237.88      219.06      5.12 o 
   0  -7   4        5.73        4.77      0.71 o 
   1  -7   4       46.59       37.51      1.78 o 
   2  -7   4        1.89        2.51      0.99 o 
   3  -7   4        0.55        1.98      0.85 o 
   4  -7   4       33.89       27.37      2.02 o 
   5  -7   4        0.08        0.09      0.60 o 
  -5  -6   4       15.41       14.32      1.37 o 
  -4  -6   4        9.99        9.29      1.16 o 
  -3  -6   4        9.36        8.43      0.73 o 
  -2  -6   4        2.32        3.78      0.56 o 
  -1  -6   4        2.47        2.94      0.73 o 
   0  -6   4       22.28       28.12      3.20 o 
   1  -6   4      491.02      354.64      4.90 o 
   3  -6   4      210.74      149.95      3.54 o 
   4  -6   4       19.13       16.71      1.23 o 
   5  -6   4        9.84        5.21      0.74 o 
  -5  -5   4        8.39       10.36      1.43 o 
  -4  -5   4      375.29      362.62      6.13 o 
  -3  -5   4      105.59       92.62      3.61 o 
  -2  -5   4       73.24       72.92      1.69 o 
  -1  -5   4       46.24       56.46      3.60 o 
   0  -5   4      480.26      480.35     16.47 o 
   1  -5   4       22.24       25.05      1.42 o 
   2  -5   4       39.81       40.99      3.23 o 
   3  -5   4       51.25       33.90      1.51 o 
   4  -5   4        2.64        1.27      0.49 o 
   5  -5   4        3.84        2.07      0.54 o 
  -5  -4   4      137.78      133.85      3.42 o 
  -4  -4   4       57.73       51.40      1.47 o 
  -3  -4   4       37.11       35.24      1.22 o 
  -2  -4   4      224.48      256.28      2.48 o 
  -1  -4   4        0.01        0.03      0.29 o 
   0  -4   4      536.10      654.88     42.77 o 
   1  -4   4      127.98      102.61      2.32 o 
   2  -4   4      303.86      267.94     36.23 o 
   3  -4   4       79.48       42.98      1.42 o 
   4  -4   4       38.60       22.26      1.14 o 
   5  -4   4        2.41        2.41      0.60 o 
   6  -4   4        0.00       -0.30      0.41 o 
  -5  -3   4       15.72       15.24      0.92 o 
  -4  -3   4      311.42      344.22      6.11 o 
  -3  -3   4      159.45      163.38      2.41 o 
  -2  -3   4       85.06       76.21      1.41 o 
  -1  -3   4       44.55       44.69      3.55 o 
   0  -3   4       23.79       20.66      0.72 o 
   1  -3   4      832.65      829.80      4.02 o 
   2  -3   4       16.43       11.91      4.05 o 
   3  -3   4      506.44      388.20      4.69 o 
   4  -3   4       16.73       15.00      1.05 o 
   5  -3   4       41.93       32.12      1.55 o 
   6  -3   4        5.52        4.96      0.91 o 
  -5  -2   4        9.99        8.84      0.71 o 
  -4  -2   4     1365.34     1216.36      7.95 o 
  -3  -2   4      188.87      189.83      2.54 o 
  -2  -2   4      631.32      718.60      4.70 o 
  -1  -2   4     1157.95     1335.98     10.47 o 
   0  -2   4        0.29        0.23      0.15 o 
   1  -2   4     1327.50     1367.21     64.50 o 
   2  -2   4      368.54      360.98     23.37 o 
   3  -2   4        4.50        2.98      0.64 o 
   4  -2   4       11.44        8.86      0.93 o 
   5  -2   4        0.19        0.12      0.57 o 
   6  -2   4       12.22       12.23      1.12 o 
  -6  -1   4      161.62      175.02      4.78 o 
  -5  -1   4        4.59        3.29      0.54 o 
  -4  -1   4      250.38      252.51      3.32 o 
  -3  -1   4      210.20      209.23      2.56 o 
  -2  -1   4       31.20       37.33      0.88 o 
  -1  -1   4      682.41      759.42     44.08 o 
   0  -1   4       46.05       41.44      3.68 o 
   1  -1   4        1.14        1.04      0.40 o 
   2  -1   4        0.09        0.09      0.26 o 
   3  -1   4       29.36       23.32      1.28 o 
   4  -1   4      103.09      106.25      2.89 o 
   5  -1   4        0.03        0.62      0.57 o 
   6  -1   4       13.92       19.86      1.65 o 
  -6   0   4       22.90       30.20      2.27 o 
  -5   0   4       77.42       62.94      1.58 o 
  -4   0   4      329.14      297.13      3.66 o 
  -3   0   4      167.38      169.38      4.59 o 
  -2   0   4      956.96     1197.42     56.70 o 
  -1   0   4       17.39       14.84      1.21 o 
   0   0   4      494.93      497.51      4.56 o 
   1   0   4      441.05      437.16     18.64 o 
   2   0   4     2279.26     2580.56     76.97 o 
   3   0   4      363.65      392.42      3.58 o 
   4   0   4      203.03      217.22      3.05 o 
   5   0   4        0.69       -0.02      0.51 o 
   6   0   4        1.25        2.08      0.76 o 
  -6   1   4       23.70       23.77      1.81 o 
  -5   1   4       75.14       68.83      1.92 o 
  -4   1   4        7.45        6.40      0.64 o 
  -3   1   4      806.74      698.38     18.00 o 
  -2   1   4      612.66      634.41      7.70 o 
  -1   1   4      128.91      122.10      1.95 o 
   0   1   4      646.37      713.17      4.37 o 
   1   1   4       41.17       22.75     10.27 o 
   2   1   4      243.15      195.51     28.89 o 
   3   1   4       16.15       14.71      0.71 o 
   4   1   4       14.79       12.63      0.69 o 
   5   1   4       18.91       26.80      1.79 o 
  -6   2   4       18.79       19.94      1.92 o 
  -5   2   4      156.47      133.69      2.62 o 
  -4   2   4      389.06      413.20      4.88 o 
  -3   2   4        4.05        3.65      0.68 o 
  -2   2   4        0.05        0.49      0.88 o 
  -1   2   4       41.68       47.15      1.99 o 
   0   2   4      188.90      213.37     12.75 o 
   1   2   4       19.83       16.92      3.69 o 
   2   2   4        3.62        2.89      0.67 o 
   3   2   4      764.33      852.81     23.09 o 
   4   2   4        9.37        9.79      1.10 o 
   5   2   4       35.49       51.84      2.55 o 
  -6   3   4       77.58       85.09      3.97 o 
  -5   3   4       60.04       63.62      2.24 o 
  -4   3   4       11.98       32.17      4.17 o 
  -3   3   4      366.02      412.91      7.71 o 
  -2   3   4      696.75      887.78     11.56 o 
  -1   3   4        9.60        5.51      0.71 o 
   0   3   4      104.39       84.97      8.91 o 
   1   3   4       91.50       64.65      5.29 o 
   2   3   4       55.38       34.17      8.24 o 
   3   3   4       10.92       13.28      1.21 o 
   4   3   4       69.08       90.68      3.26 o 
   5   3   4        4.58        6.01      1.04 o 
  -5   4   4       24.37       36.03      2.23 o 
  -4   4   4      139.26      174.26      7.73 o 
  -3   4   4      494.11      751.64     12.64 o 
  -2   4   4      103.25      119.02      3.76 o 
  -1   4   4        0.95        0.71      0.79 o 
   0   4   4       87.64       64.96      2.08 o 
   1   4   4      107.31       89.33      6.68 o 
   2   4   4      106.84       79.62     25.60 o 
   3   4   4        5.45        6.22      0.86 o 
   4   4   4        6.09        6.39      1.01 o 
  -5   5   4      172.72      205.93      5.02 o 
  -4   5   4       14.02       28.54      2.23 o 
  -3   5   4      415.96      527.92     10.39 o 
  -2   5   4       51.97       64.00      3.53 o 
  -1   5   4       66.07       72.54      3.22 o 
   0   5   4       30.19       23.42      1.52 o 
   1   5   4       17.95       13.18      1.55 o 
   2   5   4        1.16        1.42      0.38 o 
   3   5   4       25.20       29.16      2.11 o 
   4   5   4       13.65       20.13      1.61 o 
  -4   6   4        3.63        3.04      1.95 o 
  -3   6   4      428.55      442.28      9.15 o 
  -2   6   4       25.62       27.22      2.44 o 
  -1   6   4      125.74      142.61      4.82 o 
   0   6   4        1.81        1.52      0.71 o 
   1   6   4       23.86       19.85      1.75 o 
   2   6   4       21.02       16.69      1.25 o 
   3   6   4       59.63       82.69      3.56 o 
  -3   7   4       13.84       17.62      2.08 o 
  -2   7   4      142.48      223.66      8.15 o 
  -1   7   4       18.68       14.96      1.88 o 
   0   7   4       10.90        9.29      1.32 o 
   1   7   4       18.40       22.95      1.86 o 
   2   7   4        0.36        0.21      0.51 o 
  -1   8   4        7.84        8.11      1.85 o 
  -2  -9   5       48.74       29.49      2.04 o 
  -1  -9   5        2.84        2.57      0.85 o 
   0  -9   5        8.12        5.14      1.01 o 
   1  -9   5        0.06        0.10      0.65 o 
   3  -9   5       12.07       17.88      2.00 o 
  -3  -8   5        4.32        5.91      1.14 o 
  -2  -8   5        6.54        6.56      1.24 o 
  -1  -8   5        6.99        9.51      1.35 o 
   0  -8   5       21.71        8.25      0.87 o 
   1  -8   5        0.18        0.91      0.67 o 
   3  -8   5      264.45      241.11      6.09 o 
   4  -8   5       60.50       47.63      2.61 o 
  -4  -7   5        0.77        0.52      0.61 o 
  -3  -7   5      205.27      210.47      5.44 o 
  -2  -7   5      247.77      203.16      5.23 o 
  -1  -7   5        0.85        0.43      0.64 o 
   0  -7   5        0.78        3.33      0.89 o 
   1  -7   5        0.85        1.50      0.41 o 
   2  -7   5       34.56       45.49      2.52 o 
   3  -7   5        0.25        0.12      0.56 o 
   4  -7   5        2.62        1.25      0.64 o 
  -5  -6   5        0.62        0.73      0.68 o 
  -4  -6   5      185.56      254.89      6.80 o 
  -3  -6   5       65.57       70.57      3.25 o 
  -2  -6   5       64.69       73.07      3.45 o 
  -1  -6   5        4.00        4.25      0.91 o 
   0  -6   5        7.82        7.87      1.11 o 
   1  -6   5       60.98       55.52      1.83 o 
   2  -6   5       36.11       32.15      1.55 o 
   3  -6   5      217.55      162.20      3.45 o 
   4  -6   5        3.48        1.86      0.51 o 
   5  -6   5       36.68       22.70      1.32 o 
  -5  -5   5       19.74       21.33      1.69 o 
  -4  -5   5       17.94       13.71      1.27 o 
  -3  -5   5      419.93      445.15      7.20 o 
  -2  -5   5      198.12      215.71      4.69 o 
  -1  -5   5       79.17       70.83      7.42 o 
   0  -5   5       21.60       21.50      1.94 o 
   1  -5   5        5.57        6.10      0.45 o 
   2  -5   5       22.37       15.20      0.90 o 
   3  -5   5        0.01       -0.19      0.38 o 
   4  -5   5       59.06       40.57      1.64 o 
   5  -5   5        7.15        4.10      0.65 o 
  -5  -4   5       23.16       22.28      1.69 o 
  -4  -4   5        8.05       10.30      1.16 o 
  -3  -4   5     1693.84     2095.85     18.78 o 
  -2  -4   5        0.65        0.47      0.32 o 
  -1  -4   5      685.25      787.79      8.09 o 
   0  -4   5        0.29        0.57      0.37 o 
   1  -4   5        9.50        8.60      0.64 o 
   2  -4   5      179.32      130.59      2.42 o 
   3  -4   5       65.44       43.42      1.47 o 
   4  -4   5        2.02        1.85      0.53 o 
   5  -4   5        0.10        0.44      0.41 o 
  -5  -3   5      229.85      223.89      4.90 o 
  -4  -3   5       14.80       15.59      1.30 o 
  -3  -3   5      765.12      721.38      8.52 o 
  -2  -3   5      479.17      485.59     22.36 o 
  -1  -3   5       14.06       17.20      0.76 o 
   0  -3   5       27.93       20.03      1.85 o 
   1  -3   5        1.06        1.65      0.39 o 
   2  -3   5       16.01       12.93      0.61 o 
   3  -3   5        0.52        0.46      0.49 o 
   4  -3   5       15.53       11.11      0.89 o 
   5  -3   5       36.27       33.34      1.74 o 
  -5  -2   5       52.85       48.67      2.10 o 
  -4  -2   5        0.13        0.74      0.61 o 
  -3  -2   5      405.88      402.02      5.98 o 
  -2  -2   5      790.02     1018.65     19.37 o 
  -1  -2   5      761.12      890.41      8.70 o 
   0  -2   5      491.71      476.74     49.84 o 
   1  -2   5       26.33       33.99      4.97 o 
   2  -2   5      189.62      204.65      2.42 o 
   3  -2   5      325.96      367.73     14.06 o 
   4  -2   5       78.67       73.91      2.36 o 
   5  -2   5       35.99       30.17      1.61 o 
  -5  -1   5        0.57        1.24      0.61 o 
  -4  -1   5      101.65       94.79      2.81 o 
  -3  -1   5        1.89        1.23      0.44 o 
  -2  -1   5     1431.60     1215.52     13.10 o 
  -1  -1   5     1059.23     1257.81     44.19 o 
   0  -1   5      306.23      323.54     14.71 o 
   1  -1   5       20.85       19.58      2.71 o 
   2  -1   5       21.65       17.84      0.74 o 
   3  -1   5       40.50       42.09      1.21 o 
   4  -1   5        7.60        7.83      0.69 o 
   5  -1   5        3.21        2.88      0.48 o 
  -5   0   5       38.22       33.26      1.78 o 
  -4   0   5      394.44      367.70      5.88 o 
  -3   0   5      560.95      511.09      4.39 o 
  -2   0   5       33.64       36.11      1.46 o 
  -1   0   5       65.28       68.33      1.53 o 
   0   0   5        5.79        8.69      1.15 o 
   1   0   5      301.73      300.28      7.50 o 
   2   0   5       16.10       18.49      1.51 o 
   3   0   5        4.10        4.99      0.52 o 
   4   0   5      350.50      372.07     16.55 o 
   5   0   5        4.93        5.18      0.92 o 
  -5   1   5        0.46        1.27      0.70 o 
  -4   1   5        0.05       -0.15      0.43 o 
  -3   1   5        9.83       20.04      2.21 o 
  -2   1   5      154.53      152.93      3.96 o 
  -1   1   5     1779.43     1770.67    132.86 o 
   0   1   5      117.38      119.43      5.40 o 
   1   1   5      258.46      212.38     11.88 o 
   2   1   5        8.68        6.68      0.61 o 
   3   1   5        7.78        7.40      0.58 o 
   4   1   5        0.18        0.14      0.52 o 
   5   1   5       10.64       14.38      1.33 o 
  -5   2   5        4.53        3.45      0.70 o 
  -4   2   5       88.33      104.55      4.45 o 
  -3   2   5      474.08      474.41      5.65 o 
  -2   2   5      785.07      794.12      9.98 o 
  -1   2   5      378.13      428.64      6.85 o 
   0   2   5      127.97      116.35     20.69 o 
   1   2   5       54.78       39.51     14.89 o 
   2   2   5       46.56       30.04     12.70 o 
   3   2   5       27.21       31.26      1.68 o 
   4   2   5       11.50       11.67      1.19 o 
   5   2   5        3.39        4.46      0.83 o 
  -5   3   5       32.63       38.23      1.89 o 
  -4   3   5      176.95      209.19      4.96 o 
  -3   3   5       78.90       82.79      3.53 o 
  -2   3   5      777.62      900.00     11.79 o 
  -1   3   5       42.86       31.75      1.65 o 
   0   3   5       83.05       83.97     10.87 o 
   1   3   5       12.68       10.03      2.11 o 
   2   3   5       69.23       35.60     13.82 o 
   3   3   5        9.93        7.99      0.94 o 
   4   3   5       35.58       45.36      2.36 o 
  -5   4   5       98.70      151.57      4.50 o 
  -4   4   5        4.12        5.07      1.13 o 
  -3   4   5      213.86      272.33      7.47 o 
  -2   4   5      825.24     1022.84     13.44 o 
  -1   4   5      215.91      168.57      3.99 o 
   0   4   5      294.11      312.04      5.87 o 
   1   4   5       91.65       69.27      9.70 o 
   2   4   5       25.35       12.15      5.93 o 
   3   4   5        8.48        7.98      0.94 o 
   4   4   5       27.71       36.60      2.17 o 
  -5   5   5        3.54        5.31      1.24 o 
  -4   5   5       51.99       78.46      6.77 o 
  -3   5   5        2.58        3.20      1.60 o 
  -2   5   5      214.89      204.92      5.32 o 
  -1   5   5      398.37      434.71      8.18 o 
   0   5   5        1.48        1.62      0.58 o 
   1   5   5        1.73        1.62      0.55 o 
   2   5   5        5.54        4.74      1.91 o 
   3   5   5        0.85        0.56      0.51 o 
  -4   6   5       18.61       28.10      3.46 o 
  -3   6   5       18.49       25.75      2.91 o 
  -2   6   5       37.46       34.78      2.31 o 
  -1   6   5       34.59       39.40      3.02 o 
   0   6   5        0.94        1.01      0.77 o 
   1   6   5       17.95       14.85      2.68 o 
   2   6   5       47.10       35.64      9.08 o 
  -2   7   5        3.39        3.41      1.24 o 
  -1   7   5       32.45       51.01      3.84 o 
   0   7   5      191.96      183.60      5.52 o 
   1   7   5        4.17        3.20      0.83 o 
  -2  -9   6      126.62      122.93      4.77 o 
  -1  -9   6      120.59       88.70      3.78 o 
   0  -9   6        7.82        5.17      0.86 o 
   1  -9   6        1.43        0.05      0.57 o 
  -3  -8   6       50.19       57.44      3.22 o 
  -2  -8   6        3.27        2.00      0.96 o 
  -1  -8   6       11.84       10.75      1.41 o 
   0  -8   6        6.47        5.64      1.09 o 
   1  -8   6       56.67       33.46      1.65 o 
   2  -8   6       49.08       57.77      3.02 o 
  -4  -7   6        0.03       -0.53      0.54 o 
  -3  -7   6        3.63        3.86      0.98 o 
  -2  -7   6      201.56      185.96      5.11 o 
  -1  -7   6      288.25      266.37      5.95 o 
   0  -7   6       83.69       74.18      2.99 o 
   1  -7   6       63.90       68.77     10.29 o 
   2  -7   6       46.38       62.42      2.93 o 
   4  -7   6        6.20        2.96      0.67 o 
  -4  -6   6        0.39        0.64      0.69 o 
  -3  -6   6        7.49        7.22      1.18 o 
  -2  -6   6      618.65      707.50     10.39 o 
  -1  -6   6       21.54       23.87      1.68 o 
   0  -6   6      295.14      381.32     12.22 o 
   1  -6   6        2.00        4.57      3.74 o 
   2  -6   6       14.03       17.09      1.45 o 
   3  -6   6       59.05       40.51      1.59 o 
   4  -6   6        7.15        3.99      0.69 o 
   5  -6   6        0.20        0.05      0.42 o 
  -5  -5   6        5.06        4.08      0.88 o 
  -4  -5   6       27.77       25.26      1.82 o 
  -3  -5   6       35.71       43.28      2.54 o 
  -2  -5   6      372.51      457.78      8.10 o 
  -1  -5   6      206.23      224.13      6.21 o 
   0  -5   6       11.76       13.32      2.53 o 
   1  -5   6       20.62       19.81      1.08 o 
   2  -5   6       84.51      111.65      3.32 o 
   3  -5   6        8.68        7.20      0.76 o 
   4  -5   6        4.57        3.65      0.63 o 
   5  -5   6        0.14       -0.24      0.41 o 
  -5  -4   6        6.17        6.71      1.09 o 
  -4  -4   6       23.12       25.38      1.81 o 
  -3  -4   6      109.27      122.92      3.90 o 
  -2  -4   6      446.61      484.93     17.39 o 
  -1  -4   6      821.47     1031.08     10.80 o 
   0  -4   6      584.94      700.17     15.71 o 
   1  -4   6      503.43      602.67      7.49 o 
   2  -4   6       30.44       25.56      2.72 o 
   3  -4   6       58.99       51.40      4.24 o 
   4  -4   6       49.29       29.73      1.36 o 
   5  -4   6       11.97       10.39      1.01 o 
  -5  -3   6       22.44       26.53      1.84 o 
  -4  -3   6        3.74        4.43      0.79 o 
  -3  -3   6        8.10       10.80      1.09 o 
  -2  -3   6       96.63       88.80      5.30 o 
  -1  -3   6      615.09      695.09     23.63 o 
   0  -3   6      143.67      140.17      7.83 o 
   1  -3   6      143.80      146.50      6.01 o 
   2  -3   6        5.05        4.58      0.46 o 
   3  -3   6        1.25        0.92      0.41 o 
   4  -3   6       20.19       19.45      0.91 o 
   5  -3   6        0.77        0.67      0.56 o 
  -5  -2   6       24.35       23.01      1.62 o 
  -4  -2   6       35.08       34.60      1.89 o 
  -3  -2   6       70.74       94.32      3.27 o 
  -2  -2   6      245.23      251.99     15.77 o 
  -1  -2   6       92.09      100.84      6.84 o 
   0  -2   6        6.97        7.61      1.05 o 
   1  -2   6      117.88      129.12     17.08 o 
   2  -2   6      584.44      620.74      4.68 o 
   3  -2   6       27.26       24.70      0.95 o 
   4  -2   6       50.58       71.41      1.77 o 
   5  -2   6       97.88      112.63      2.62 o 
  -5  -1   6        0.00       -1.02      0.68 o 
  -4  -1   6       64.01       57.85      2.42 o 
  -3  -1   6       31.11       25.07      1.58 o 
  -2  -1   6        2.48        2.97      0.69 o 
  -1  -1   6       87.29       81.54      2.56 o 
   0  -1   6     1327.44     1384.26     21.40 o 
   1  -1   6        1.50        1.94      1.06 o 
   2  -1   6      199.45      188.64      4.99 o 
   3  -1   6        0.72        1.83      0.43 o 
   4  -1   6        1.57        1.47      0.41 o 
   5  -1   6        1.06        1.07      0.45 o 
  -5   0   6      174.67      185.09      4.74 o 
  -4   0   6       68.34       57.17      2.43 o 
  -3   0   6       88.17       84.62      2.84 o 
  -2   0   6      238.88      208.51      4.33 o 
  -1   0   6      301.13      288.35      4.55 o 
   0   0   6      223.90      278.33      5.10 o 
   1   0   6       37.59       32.29      0.87 o 
   2   0   6        0.26        0.04      0.32 o 
   3   0   6       71.86       70.32      1.54 o 
   4   0   6        0.46        0.71      0.40 o 
   5   0   6        1.63        1.42      0.64 o 
  -5   1   6       44.17       37.41      2.20 o 
  -4   1   6       64.56       52.67      2.52 o 
  -3   1   6       26.27       27.52      1.87 o 
  -2   1   6        2.61        3.80      1.21 o 
  -1   1   6      432.51      399.07     40.49 o 
   0   1   6      120.18       96.29     25.43 o 
   1   1   6      177.14      155.30     14.49 o 
   2   1   6        2.27        1.24      0.34 o 
   3   1   6      115.59      139.65      3.66 o 
   4   1   6       14.44       17.64      1.32 o 
   5   1   6       29.17       43.42      2.30 o 
  -5   2   6       10.29       11.28      1.43 o 
  -4   2   6      257.63      266.77      6.43 o 
  -3   2   6       37.12       38.50      2.55 o 
  -2   2   6      444.07      427.03      7.38 o 
  -1   2   6      598.68      526.19      7.28 o 
   0   2   6      147.64      147.94     21.12 o 
   1   2   6      296.95      252.41     51.00 o 
   2   2   6       62.11       78.73      1.64 o 
   3   2   6       18.77       20.52      1.39 o 
   4   2   6        7.43        7.56      1.01 o 
  -5   3   6       53.69       57.13      3.22 o 
  -4   3   6       77.59      107.24      5.03 o 
  -3   3   6        3.37        2.88      1.14 o 
  -2   3   6        1.06        0.22      1.01 o 
  -1   3   6      209.31      210.20      4.94 o 
   0   3   6      298.89      225.11     50.84 o 
   1   3   6        5.89        4.52      1.74 o 
   2   3   6        0.14       -0.41      0.55 o 
   3   3   6        0.02       -0.05      0.40 o 
   4   3   6        7.50        8.82      1.09 o 
  -5   4   6      163.99      213.35      7.58 o 
  -4   4   6        3.78        2.96      1.34 o 
  -3   4   6       18.23       21.60      2.18 o 
  -2   4   6       12.55       15.87      1.99 o 
  -1   4   6       17.46       16.37      1.51 o 
   0   4   6      106.15       56.59      1.94 o 
   1   4   6        0.23       -0.03      0.25 o 
   2   4   6       57.36       66.89      2.66 o 
   3   4   6       47.49       73.47      3.16 o 
  -4   5   6       14.70        9.92      1.87 o 
  -3   5   6        7.89        7.09      1.84 o 
  -2   5   6      166.21      174.37      6.17 o 
  -1   5   6        0.22        0.76      0.64 o 
   0   5   6       25.10       25.86      1.69 o 
   1   5   6      117.45       74.10     18.41 o 
   2   5   6       16.93       20.95      1.62 o 
  -3   6   6        6.34        7.94      2.13 o 
  -2   6   6        0.52        0.86      1.11 o 
  -1   6   6       64.73       49.31      2.48 o 
   0   6   6        4.90        5.45      1.13 o 
   1   6   6       15.02       15.19      1.45 o 
  -1  -9   7       79.63       69.18      3.70 o 
   0  -9   7       42.41       37.61      2.48 o 
   1  -9   7        1.55        0.67      0.82 o 
  -3  -8   7        4.03        2.66      0.96 o 
  -2  -8   7       56.29       36.96      2.67 o 
  -1  -8   7       85.48       88.90      3.87 o 
   0  -8   7        0.01        0.49      0.84 o 
   1  -8   7       64.58       60.83      2.76 o 
   2  -8   7       26.85       30.24      2.27 o 
   3  -8   7       15.07       13.60      1.42 o 
  -3  -7   7        0.16        0.37      0.77 o 
  -2  -7   7        0.84        2.25      1.04 o 
  -1  -7   7      169.96      207.59      6.50 o 
   0  -7   7      133.15      112.23      3.71 o 
   1  -7   7        2.89        5.79      1.04 o 
   2  -7   7        2.51        4.01      1.02 o 
   3  -7   7       41.25       47.18      2.27 o 
  -4  -6   7       43.59       42.24      2.56 o 
  -3  -6   7      154.36      143.89      4.70 o 
  -2  -6   7      185.17      186.04      5.19 o 
  -1  -6   7       13.76       15.63      1.48 o 
   0  -6   7      177.37      205.84     25.45 o 
   1  -6   7       97.13      111.01      2.40 o 
   2  -6   7       91.79      105.29      3.43 o 
   3  -6   7       36.78       38.25      2.21 o 
   4  -6   7        2.08        1.58      0.74 o 
  -5  -5   7       70.57       70.21      3.36 o 
  -4  -5   7       87.21       92.86      3.77 o 
  -3  -5   7       99.09      105.96      4.06 o 
  -2  -5   7       57.58       60.03      2.89 o 
  -1  -5   7       14.04       20.66      1.75 o 
   0  -5   7      162.14      216.28      6.96 o 
   1  -5   7       61.47       60.32     10.32 o 
   2  -5   7       27.67       27.19      1.55 o 
   3  -5   7       12.42       17.35      1.55 o 
   4  -5   7        0.56        1.17      0.54 o 
  -5  -4   7      225.70      233.66      5.86 o 
  -4  -4   7       41.11       43.61      2.55 o 
  -3  -4   7       22.18       22.23      1.74 o 
  -2  -4   7       10.44       11.74      0.82 o 
  -1  -4   7       45.73       47.30      3.83 o 
   0  -4   7       56.89       67.08      6.77 o 
   1  -4   7       18.51       15.88      5.98 o 
   2  -4   7       35.34       40.28      1.99 o 
   3  -4   7      217.94      239.38      4.82 o 
   4  -4   7        2.80        3.31      0.94 o 
   5  -4   7       21.30       29.60      1.89 o 
  -5  -3   7       60.42       56.15      2.65 o 
  -4  -3   7       16.77       14.20      1.37 o 
  -3  -3   7      230.42      277.73      6.19 o 
  -2  -3   7      492.41      497.12     34.71 o 
  -1  -3   7       19.83       20.14      1.42 o 
   0  -3   7       33.92       36.44      7.83 o 
   1  -3   7      272.30      298.52     10.20 o 
   2  -3   7        0.77        0.94      0.56 o 
   3  -3   7       41.60       33.96      1.58 o 
   4  -3   7        1.17        2.36      0.74 o 
   5  -3   7        0.03        0.71      0.45 o 
  -5  -2   7       65.94       65.92      3.10 o 
  -4  -2   7      443.00      456.74      7.83 o 
  -3  -2   7       37.15       35.27      2.01 o 
  -2  -2   7      239.97      225.70      3.59 o 
  -1  -2   7      118.20      118.34      5.66 o 
   0  -2   7      211.74      226.91     29.78 o 
   1  -2   7       97.05      103.40     11.43 o 
   2  -2   7       53.90       65.64      2.29 o 
   3  -2   7       11.70       13.52      1.13 o 
   4  -2   7       25.85       26.23      1.09 o 
   5  -2   7       10.06       10.91      0.76 o 
  -5  -1   7      173.25      181.38      5.20 o 
  -4  -1   7       46.95       42.64      2.34 o 
  -3  -1   7      158.62      133.51      3.77 o 
  -2  -1   7       34.61       31.42      4.31 o 
  -1  -1   7       51.90       51.43      2.21 o 
   0  -1   7      115.24      116.33     14.81 o 
   1  -1   7        2.08        1.23      0.42 o 
   2  -1   7       43.66       43.95      1.89 o 
   3  -1   7        0.00        0.20      0.59 o 
   4  -1   7       25.10       32.34      1.21 o 
   5  -1   7       10.23       16.04      0.98 o 
  -5   0   7        7.11        7.78      1.21 o 
  -4   0   7       21.94       26.25      1.81 o 
  -3   0   7      782.58      748.65      9.82 o 
  -2   0   7       62.02       51.80      2.29 o 
  -1   0   7      962.81     1001.99      7.45 o 
   0   0   7      162.20      144.15      2.83 o 
   1   0   7      160.10      132.65     19.47 o 
   2   0   7      113.58      148.75      3.69 o 
   3   0   7       48.41       58.40      2.28 o 
   4   0   7        2.16        2.65      0.53 o 
  -5   1   7      384.25      339.86      7.15 o 
  -4   1   7       29.46       28.29      1.99 o 
  -3   1   7      474.51      392.53      6.97 o 
  -2   1   7       69.50       60.37      2.86 o 
  -1   1   7       50.29       44.10      1.47 o 
   0   1   7      143.74      127.02     20.26 o 
   1   1   7      198.07      178.22     83.22 o 
   2   1   7       10.67        9.52      0.64 o 
   3   1   7        2.10        2.64      0.52 o 
   4   1   7        0.01       -0.12      0.44 o 
  -5   2   7       56.81       59.96      3.15 o 
  -4   2   7      137.72      137.63      4.74 o 
  -3   2   7       15.31       17.02      2.02 o 
  -2   2   7      258.87      225.07      5.28 o 
  -1   2   7       80.59       53.37      2.24 o 
   0   2   7       50.87       35.77      6.50 o 
   1   2   7       56.19       44.11     13.06 o 
   2   2   7       10.44       13.14      0.83 o 
   3   2   7       29.57       36.68      1.87 o 
   4   2   7       31.90       47.30      2.31 o 
  -4   3   7      132.29      169.17      6.47 o 
  -3   3   7        0.00       -0.14      0.77 o 
  -2   3   7      141.38      109.41      3.75 o 
  -1   3   7      274.27      227.92      5.32 o 
   0   3   7       18.30       16.09      2.59 o 
   1   3   7        6.15        7.00      2.59 o 
   2   3   7       72.41       71.12      2.48 o 
   3   3   7       12.96       13.75      1.17 o 
  -4   4   7      172.94      181.02      6.34 o 
  -3   4   7      194.18      185.10      6.12 o 
  -2   4   7       37.51       38.88      2.92 o 
  -1   4   7        9.71        8.48      1.25 o 
   0   4   7       41.94       31.68      1.71 o 
   1   4   7        3.11        1.50      0.98 o 
   2   4   7       15.88       18.63      1.46 o 
  -3   5   7        0.58        0.85      1.19 o 
  -2   5   7        4.31        4.42      1.46 o 
  -1   5   7      106.61       97.78      4.03 o 
   0   5   7      102.94       53.23      2.13 o 
   1   5   7       26.41        9.17      0.72 o 
   0  -9   8       28.72       24.44      2.34 o 
  -2  -8   8      106.54      104.16      4.76 o 
  -1  -8   8      192.55      167.85      5.41 o 
   0  -8   8        1.59        0.62      0.88 o 
   2  -8   8       25.53       43.62      2.83 o 
  -3  -7   8      109.63      123.55      4.98 o 
  -2  -7   8       32.95       35.73      2.71 o 
  -1  -7   8       37.87       25.57      1.98 o 
   0  -7   8       29.27       44.61      3.07 o 
   1  -7   8       36.87       59.24      3.06 o 
   2  -7   8        0.00       -0.36      0.73 o 
   3  -7   8       10.30       12.79      1.43 o 
  -4  -6   8       84.47       89.31      3.86 o 
  -3  -6   8       93.25       98.22      4.33 o 
  -2  -6   8       32.14       31.74      2.45 o 
  -1  -6   8       11.32        8.79      1.27 o 
   0  -6   8       59.10       68.23      8.03 o 
   1  -6   8       11.58       15.67      1.57 o 
   2  -6   8        0.00        0.08      0.76 o 
   3  -6   8        0.89        0.97      0.64 o 
   4  -6   8       70.22       73.37      3.02 o 
  -4  -5   8       57.36       65.16      3.53 o 
  -3  -5   8        2.60        2.81      1.02 o 
  -2  -5   8      245.25      258.69      6.39 o 
  -1  -5   8      295.98      343.01     20.51 o 
   0  -5   8       11.08       11.42      1.70 o 
   1  -5   8       26.16       25.07      1.80 o 
   2  -5   8       59.87       66.41      2.63 o 
   3  -5   8        2.69        2.44      0.68 o 
   4  -5   8       14.19       18.04      1.55 o 
  -4  -4   8       29.83       26.51      2.06 o 
  -3  -4   8      225.74      238.73      5.77 o 
  -2  -4   8       28.45       25.23      1.23 o 
  -1  -4   8       62.07       78.38     13.71 o 
   0  -4   8       11.10       10.41      0.78 o 
   1  -4   8        9.62        9.64      1.15 o 
   2  -4   8       36.75       44.34      2.31 o 
   3  -4   8        1.21        1.98      0.84 o 
   4  -4   8        5.49        4.91      0.86 o 
  -5  -3   8       74.40       71.70      3.23 o 
  -4  -3   8      190.80      177.87      5.05 o 
  -3  -3   8        0.00       -0.04      0.60 o 
  -2  -3   8      300.43      297.04      5.31 o 
  -1  -3   8      334.65      331.93     13.07 o 
   0  -3   8       56.59       55.54      5.49 o 
   1  -3   8        6.39        7.57      0.98 o 
   2  -3   8        9.95       11.45      1.18 o 
   3  -3   8       13.10       14.45      1.28 o 
   4  -3   8        0.06        1.02      0.81 o 
  -5  -2   8        0.03        0.15      0.59 o 
  -4  -2   8       20.87       16.98      1.80 o 
  -3  -2   8        3.92        4.76      0.90 o 
  -2  -2   8      431.75      449.33      6.59 o 
  -1  -2   8       41.33       47.95      2.51 o 
   0  -2   8      411.98      477.83     21.63 o 
   1  -2   8       34.49       31.74      1.73 o 
   2  -2   8       26.89       32.31      1.79 o 
   3  -2   8       49.23       58.63      2.35 o 
   4  -2   8        9.79       16.90      1.43 o 
  -5  -1   8        7.90       11.13      1.49 o 
  -4  -1   8      249.63      237.16      5.84 o 
  -3  -1   8       50.00       48.65      2.42 o 
  -2  -1   8      404.98      395.57     30.36 o 
  -1  -1   8      264.40      235.90      3.30 o 
   0  -1   8        4.76        4.96      0.67 o 
   1  -1   8       33.60       31.89      1.59 o 
   2  -1   8        9.91       11.37      1.15 o 
   3  -1   8       13.57       17.71      1.41 o 
   4  -1   8        0.09       -0.19      0.73 o 
  -5   0   8       43.31       39.12      2.50 o 
  -4   0   8       24.84       24.23      1.85 o 
  -3   0   8      109.11      108.75      3.69 o 
  -2   0   8       30.76       24.75      1.68 o 
  -1   0   8      392.48      356.94     22.08 o 
   0   0   8      167.15      152.81      9.08 o 
   1   0   8      114.12      108.41      2.41 o 
   2   0   8       32.96       32.59      1.69 o 
   3   0   8       10.96       17.03      1.53 o 
   4   0   8       14.52       20.49      1.67 o 
  -5   1   8        9.39        8.75      1.35 o 
  -4   1   8        6.56        4.94      1.06 o 
  -3   1   8       47.38       46.99      2.50 o 
  -2   1   8       15.94       12.17      1.33 o 
  -1   1   8      126.10      117.11      2.56 o 
   0   1   8      193.17      167.85     10.09 o 
   1   1   8       14.41       12.17      2.72 o 
   2   1   8        2.03        2.06      0.77 o 
   3   1   8       13.31       18.85      1.43 o 
  -4   2   8       53.48       45.28      2.80 o 
  -3   2   8       96.28       85.74      3.50 o 
  -2   2   8      272.61      243.79      5.89 o 
  -1   2   8        0.34        0.13      0.56 o 
   0   2   8       19.07       13.57      2.68 o 
   1   2   8        0.24        0.88      0.53 o 
   2   2   8        0.02       -0.14      0.64 o 
  -4   3   8       98.85      106.48      4.62 o 
  -2   3   8       11.17        9.79      1.40 o 
  -1   3   8        6.17        5.42      0.86 o 
   0   3   8      116.78       57.03      1.99 o 
   1   3   8       85.29       49.60     19.73 o 
  -3   4   8        2.00        2.24      1.14 o 
  -2   4   8       28.74       23.65      2.02 o 
  -1   4   8       82.89       59.76      2.69 o 
   0   4   8       28.30       16.96      1.22 o 
   1   4   8        7.06        3.21      0.53 o 
  -1  -8   9       20.03       24.04      2.59 o 
   0  -8   9       13.07       12.66      1.72 o 
  -2  -7   9        5.19        5.47      1.39 o 
  -1  -7   9       38.59       51.71      3.19 o 
   0  -7   9      118.14      119.04      4.20 o 
   1  -7   9       25.98       27.96      2.32 o 
   2  -7   9       15.78       20.02      2.02 o 
  -3  -6   9        5.07       10.26      1.84 o 
  -2  -6   9      177.10      228.13      6.86 o 
  -1  -6   9       27.59       29.43      2.58 o 
   0  -6   9       47.40       54.71      3.20 o 
   1  -6   9       11.16       18.34      1.86 o 
   2  -6   9        0.57       -0.61      0.79 o 
   3  -6   9        5.11        4.62      1.10 o 
  -4  -5   9       24.19       28.63      2.47 o 
  -3  -5   9       13.64       16.33      2.02 o 
  -2  -5   9        6.33        5.92      0.82 o 
  -1  -5   9      107.67      145.23     14.30 o 
   0  -5   9      121.18      166.72      3.42 o 
   1  -5   9       40.19       56.24      2.85 o 
   2  -5   9        5.24        5.92      1.09 o 
   3  -5   9        7.19        9.33      1.19 o 
  -4  -4   9       25.57       25.05      2.03 o 
  -3  -4   9        0.03        0.04      0.88 o 
  -2  -4   9       19.33       16.26      1.85 o 
  -1  -4   9      207.56      221.08      4.94 o 
   0  -4   9       42.77       50.77      1.74 o 
   1  -4   9      143.72      184.34      4.56 o 
   2  -4   9        0.13        0.55      0.73 o 
   3  -4   9        3.30        5.97      1.24 o 
  -4  -3   9       39.01       41.10      2.78 o 
  -3  -3   9      152.48      137.84      4.56 o 
  -2  -3   9       29.30       24.94      1.24 o 
  -1  -3   9      333.37      373.85      7.57 o 
   0  -3   9      269.95      318.29     11.91 o 
   1  -3   9        4.81        6.65      1.16 o 
   2  -3   9        0.54       -0.01      0.80 o 
   3  -3   9        0.13       -0.28      0.75 o 
  -4  -2   9        1.02        2.18      0.94 o 
  -3  -2   9       58.41       44.84      2.44 o 
  -2  -2   9        0.03        0.75      1.14 o 
  -1  -2   9       12.37       10.02      1.02 o 
   0  -2   9      401.53      538.91     51.70 o 
   1  -2   9       33.25       32.36      1.81 o 
   2  -2   9       79.13      108.56      3.39 o 
   3  -2   9        1.40        1.12      0.85 o 
  -4  -1   9        9.55        7.10      1.21 o 
  -3  -1   9       20.67       19.48      1.75 o 
  -2  -1   9       45.95       44.17      3.64 o 
  -1  -1   9       15.45       12.72      0.87 o 
   0  -1   9      147.90      137.69      6.06 o 
   1  -1   9      103.67      116.08      3.40 o 
   2  -1   9       20.58       21.18      1.50 o 
   3  -1   9        0.76        1.86      0.95 o 
  -4   0   9       22.12       22.69      1.88 o 
  -3   0   9       59.17       48.58      2.60 o 
  -2   0   9       66.48       57.28      2.50 o 
  -1   0   9       96.90       82.99      1.98 o 
   0   0   9        0.43       -0.11      0.49 o 
   1   0   9        4.83        9.67      1.26 o 
   2   0   9        3.51        4.23      0.88 o 
   3   0   9        0.48        1.18      0.80 o 
  -4   1   9        2.59        1.20      0.93 o 
  -3   1   9        2.63        3.19      1.04 o 
  -2   1   9       16.89       11.12      1.24 o 
  -1   1   9       15.82       11.95      1.62 o 
   0   1   9        4.88        3.33      0.62 o 
   1   1   9       75.22       85.18      3.02 o 
   2   1   9       63.23       93.67      3.40 o 
  -3   2   9        6.31        4.88      1.26 o 
  -2   2   9       45.93       45.49      2.84 o 
   0   2   9       85.25       68.25     23.98 o 
   1   2   9       30.84       35.84      2.02 o 
  -3   3   9        0.23        0.80      1.46 o 
  -2   3   9       37.12       31.98      2.17 o 
  -1   3   9        1.58        2.27      0.79 o 
   0   3   9       75.25       40.33      1.68 o 
  -1  -7  10        0.10       -0.19      1.04 o 
   1  -7  10       36.01       61.37      3.42 o 
  -2  -6  10        4.39        3.82      1.45 o 
  -1  -6  10        2.99        1.81      0.78 o 
   0  -6  10       28.06       43.93      2.04 o 
   1  -6  10        1.32        1.08      1.00 o 
   2  -6  10       28.04       47.14      2.87 o 
  -3  -5  10       52.74       59.63      3.72 o 
  -2  -5  10        0.40        0.31      0.66 o 
  -1  -5  10        0.31        1.65      0.69 o 
   0  -5  10       50.43       71.78      2.40 o 
   1  -5  10       67.00      107.32      4.44 o 
   2  -5  10        0.07       -0.01      0.85 o 
  -3  -4  10       17.16       19.67      1.99 o 
  -2  -4  10       20.33       20.13      1.23 o 
  -1  -4  10       19.37       20.58      1.92 o 
   0  -4  10       27.48       29.19      1.62 o 
   1  -4  10      181.71      209.01      5.04 o 
   2  -4  10        8.20       10.54      1.38 o 
  -3  -3  10        8.91        6.16      1.31 o 
  -2  -3  10       34.90       32.26      3.06 o 
  -1  -3  10        1.21        1.15      0.57 o 
   0  -3  10       28.01       36.89      1.62 o 
   1  -3  10       56.23       60.10      2.69 o 
   2  -3  10       13.49       18.56      1.81 o 
   3  -3  10        8.97       13.88      1.69 o 
  -3  -2  10      119.80      103.49      3.81 o 
  -2  -2  10       20.85       18.71      1.16 o 
  -1  -2  10        0.22        0.79      0.50 o 
   0  -2  10        0.10        0.02      0.44 o 
   1  -2  10       13.10       14.15      1.46 o 
   2  -2  10        2.06        1.40      0.79 o 
  -3  -1  10        0.14        0.08      0.97 o 
  -2  -1  10        8.56        6.40      0.72 o 
  -1  -1  10       24.03       20.05      1.09 o 
   0  -1  10       33.12       30.08      1.30 o 
   1  -1  10        4.51        5.91      1.24 o 
   2  -1  10       19.24       23.12      1.71 o 
  -3   0  10      230.04      214.11      5.51 o 
  -2   0  10       24.66       21.58      1.71 o 
  -1   0  10       63.20       46.03      1.55 o 
   0   0  10        6.23        4.72      0.61 o 
   1   0  10       31.88       34.03      1.87 o 
   2   0  10        6.38       11.80      1.62 o 
  -3   1  10       12.75       13.38      1.62 o 
  -2   1  10       39.30       28.73      1.90 o 
  -1   1  10        0.02        0.30      0.46 o 
   0   1  10        2.21        1.71      0.50 o 
   1   1  10       21.78       26.27      1.84 o 
  -2   2  10       23.69       20.20      1.74 o 
  -1   2  10       34.79       25.40      1.82 o 
   0   2  10       53.98       47.72      6.97 o 
  -1  -5  11       80.51       94.94      2.91 o 
   0  -5  11        0.32       -0.40      0.68 o 
   1  -5  11        1.76        2.22      1.01 o 
  -2  -4  11       50.53       51.43      1.97 o 
  -1  -4  11        6.30        7.80      0.95 o 
   0  -4  11        0.56        0.41      0.99 o 
   1  -4  11       16.31       17.45      1.68 o 
  -2  -3  11        6.59        6.95      0.89 o 
  -1  -3  11       21.22       23.43      1.63 o 
   0  -3  11       35.32       42.81      2.40 o 
   1  -3  11       32.26       38.23      2.37 o 
  -2  -2  11      206.32      197.97      3.67 o 
  -1  -2  11       10.91       11.82      0.95 o 
   0  -2  11       66.90       66.34      2.72 o 
   1  -2  11        0.00       -0.25      0.94 o 
  -2  -1  11        8.59        8.80      1.29 o 
  -1  -1  11       21.24       19.45      1.09 o 
   0  -1  11        4.55        4.68      1.06 o 
   1  -1  11       12.33       13.02      1.39 o 
  -1   0  11       34.27       34.42      3.38 o 
   0   0  11       15.07       19.04      1.67 o 
                                                 
